# Supplementary material for: Impact of Psoas Muscle Area Index on Short- and Mid-Term Mortality in Patients Undergoing Valve Surgery for Infective Endocarditis: A Retrospective Analysis
Source: Diagnostics (Basel). 2024 Oct 10;14(20):2259. doi: 10.3390/diagnostics14202259 (PMC11506453; doi:10.3390/diagnostics14202259)
Supplement: Supplementary file 1 [file diagnostics-14-02259-s001.zip]

Archive with 1 entries (1 files):
- diagnostics-3253480-supplementary.pdf
